# Supplementary material for: Intraplacental choriocarcinoma coexisting with fetomaternal hemorrhage: Case report, chemotherapy management, and literature review
Source: Medicine (Baltimore). 2018 Apr 6;97(14):e9977. doi: 10.1097/MD.0000000000009977 (PMC5902268; doi:10.1097/MD.0000000000009977)
Supplement: Supplemental Digital Content [file medi-97-e9977-s001.xls]

## Sheet: Sheet1
Table S1. Choriocarcinoma cases: a review of the existing clinical literature
	Description of the case
Source of data	Mother										Fetus
	Age	Gravida/Para	Presentation	Size of tumor	Time of diagnosis after delivery	HCG at diagnosis(IU/L)	Metastasis	Treatment	Outcome	Gestational age	Symptoms	EFW (g)	Gender	Apgar score(1/5min)	Metastasis	Treatment	Outcome	HGB(g/dL)
Fetal Diagn Ther 2009; 25(1): 158-62	27	2/1	Asymptomatic	15mm	1-3 days	90600		Chemotherapy	Alive	37	Fetal distress	2450	Male	7/7	-	Blood transfusion	Died	3.6
Am J Perinatol 2006; 23(1): 49-52	31	1/0	Asymptomatic	Grossly normal	1-3 days	NA		HCG Monitoring	Alive	39	Fetal distress	2272	Female	5/6	-	Blood transfusion	Discharged	5.1
Int J Gynecol Cancer 2007; 17(6): 1337-9	30	NA/0	Vaginal bleeding	Grossly normal	3 months	11.311（three months postpatrum）		Chemotherapy	Alive	40	IUFD	3275	Male		-
Br Med J 1962; 1(5281): 841-2	22	NA/0	Vomiting,Vaginal bleeding	NA	3 months	NA	Uterus; Lung	Total Hysterectomy	Alive	36+1	Asymptomatic	2800	Male	NA	-	Blood transfusion	Discharged	6.8
Pathol Int 2000; 50(3): 258-61	35	2/0	Asymptomatic	20mm	1-3 days	NA		HCG Monitoring	Alive	37	Fetal distress, IUGR	1878	Male	6/7	-	Blood transfusion	Discharged	3
J Pediatr 1976; 89(4): 680-1	28	5/2	Vaginal bleeding	Grossly normal	6 weeks	39000	Uterus	Hysterectomy, Actinomycin-D	Alive	Term	Asymptomatic	3884	Male	8/9	-	Blood transfusion	Discharged	7.8
The New England journal of medicine 1977; 296(15): 880	23	NA/2	Vaginal bleeding	NA	17 days	NA	Uterus; Lung	Chemotherapy	Alive	Term	Asymptomatic	2975	Male	NA	-	Blood transfusion	Discharged	6.9
Am J Clin Pathol 1977; 67(3): 279-83	20	NA/1	Vaginal bleeding	Grossly normal	4 weeks	345,000 IU/24-hour urine	Uterus; Vaginal; Lung	Chemotherapy	Alive	Term	IUFD	3350	Female		Kidney
Pediatr Pathol 1987; 7(5-6): 601-15	17	NA/0	Asymptomatic	30mm	1-3 days	1304		Methotrexate	Alive	36	IUFD	2560	Male		-
Pediatr Pathol 1987; 7(5-6): 601-15	27	2/0	Hemoptysis	10mm	2 days	2000000	Cerebral; Lung	Chemotherapy	Died	39	Fetal distress	2180	Male	NA	-		Discharged	12
Gynecol Oncol 1992; 44(3): 277-80	30	2/2	Asymptomatic	30×40×10mm	1-3 days	2496		HCG Monitoring	Alive	39	Asymptomatic	3346	Male	6/9	-	Blood transfusion	Discharged	2.7
Med Pediatr Oncol 1995; 25(6): 475-8	24	2/0	Vaginal bleeding, Abdominal pain	NA	8 weeks	1112000	Uterus; Lung	Chemotherapy	Alive	40	Fetal Distress	2930	Male	4/7	Liver; Lung	Blood transfusion; Chemotherapy	Died	5.7
Med Pediatr Oncol 2002; 38(3): 203-4	NA	NA/NA	Asymptomatic	Grossly normal	NA	NA		HCG Monitoring	Alive	Term	Fetal Distress	3020	Male	5/9	Liver	Blood transfusion; Hepatic segmentectomy	Died	5.9
Acta obstetricia et gynecologica Scandinavica 2002; 81(6): 573-6	27	NA/0	Chest pain	NA	3 weeks	1200000	Lung	Chemotherapy	Alive	39	Heart Failure	3160	NA	9/NA	-	Blood transfusion	Discharged	5.8
Acta obstetricia et gynecologica Scandinavica 2002; 81(6): 573-6	30	2/1	Heavy bleeding	10mm	7 weeks	986	Uterus	Chemotherapy	Alive	35+	IUFD	3000	NA		-
J Perinat Med 2008; 36(2): 178-81	30	NA/0	Asymptomatic	20mm	1-3 days	NA		HCG Monitoring	Alive	38+2	Fetal distress, IUGR	2272	Female	5/6	-	Blood transfusion	Discharged	5.1
Gynecol Oncol 2016; 141(3): 624-31	32	5/4	Asymptomatic	20mm	NA	NA		HCG Monitoring	Alive	40	IUFD	NA	NA		-
Gynecol Oncol 2016; 141(3): 624-31	32	1/0	Asymptomatic	<10mm	NA	NA		HCG monitoring	Alive	40	Fetal distress	NA	Female	NA	-	Blood transfusion	Discharged	NA
Br J Obstet Gynaecol 1989; 96(2): 241-4	30	3/2	Vaginal bleeding	Grossly normal	10 weeks	24200		Chemotherapy	Alive	Term	Asymptomatic	3750	Female	NA	Liver	Blood transfusion	Died	NA
Taiwan J Obstet Gynecol 2016; 55(3): 430-3	34	3/2	Vaginal bleeding	NA	2 weeks	538312	Uterus; Lung	Chemotherapy	Alive	37	Fetal distress	2650	Male	2/3	-	Blood transfusion	Discharged	3.7
Gynecol Oncol 1986; 24(1): 113-9	24	2/0	Vaginal bleeding	NA	17 days	5000	Uterus	Chemotherapy	Alive	39	IUFD	3440	Male		Liver; Lung
Journal of perinatology : official journal of the California Perinatal Association 1999; 19(2): 153-4	41	1/0	Asymptomatic	20×15×15mm,15×7×7mm	1-3 days	363		HCG monitoring	Alive	35	Asymptomatic	2315	Male	7/8	-		Discharged	7.4
Case Rep Med 2010; 2010: 767218	47	7/NA	Asymptomatic	30mm	1-3 days	510(17 days postpatrum）		HCG monitoring	Alive	35+6	Fetal distress	2800	Female	0/7	-	Blood transfusion		2.1
Journal of obstetrics and gynaecology : the journal of the Institute of Obstetrics and Gynaecology 2007; 27(7): 731-2	23	2/1	Headache,Chest pain	NA	2 months	766433		Chemotherapy	Alive	36	Fetal distress	2925	NA	8/10	-		Discharged	5
aIUFD: intrauterine fetal demise; IUGR: intrauterine growth restriction; NA: not applicable.
bAll of the cases were intra-placental choriocarcinoma complicated with fetomaternal hemorrhage
